# Supplementary material for: Alleviation Syndrome of High-Cholesterol-Diet-Induced Hypercholesterolemia in Mice by Intervention with Lactiplantibacillus plantarum WLPL21 via Regulation of Cholesterol Metabolism and Transportation as Well as Gut Microbiota
Source: Nutrients. 2023 Jun 1;15(11):2600. doi: 10.3390/nu15112600 (PMC10255518; doi:10.3390/nu15112600)
Supplement: Supplementary file 1 [file nutrients-15-02600-s001.zip]

Archive with 1 entries (1 files):
- nutrients-2407452-supplementary.pdf
